# Supplementary material for: New Insights into the Production of Assyrtiko Wines from the Volcanic Terroir of Santorini Island Using Lachancea thermotolerans
Source: Microorganisms. 2024 Apr 12;12(4):786. doi: 10.3390/microorganisms12040786 (PMC11052215; doi:10.3390/microorganisms12040786)
Supplement: Supplementary file 1 [file microorganisms-12-00786-s001.zip]

Archive with 1 entries (1 files):
- microorganisms-2944136-SI.pdf
